# Supplementary material for: Terminal uridyltransferase 7 regulates TLR4-triggered inflammation by controlling Regnase-1 mRNA uridylation and degradation
Source: Nat Commun. 2021 Jun 29;12:3878. doi: 10.1038/s41467-021-24177-7 (PMC8241994; doi:10.1038/s41467-021-24177-7)
Supplement: Supplementary file 3 — Source Data [file 41467_2021_24177_MOESM3_ESM.xlsx]

## Sheet: Fig. 1a-f, h
Fig. 1a	IDV									Fig. 1e	IDV
	Tut7+/+				Tut7-/-						Tut7+/+				Tut7-/-
LPS (hrs)	0	1	2	4	0	1	2	4		LPS (hrs)	0	4	8	12	0	4	8	12
TUT7	28125	155625	183750	133125	24375	24375	28125	20625		pro-IL-1b	5900	53100	96760	114460	2360	23600	51920	49560
GAPDH	328512	328512	325728	258912	306240	339638	367488	342432		GAPDH	147500	128620	81429	106200	149860	154580	115640	130980
										Fig. 1f
Fig. 1b		Tut7+/+			Tut7-/-						IDV
	LPS (hrs)	0	2	4	0	2	4				Tut7+/+				Tut7-/-
	Il6	1	4548.57	28389.9	0.295575	2863.76	15669.8			LPS (mins)	0	10	30	60	0	10	30	60
		1	4039.08	30165.1	0.594991	2549.5	14969.8			IkBa	42320	14720	7728	17664	34592	19872	4784	15456
		1	4338.03	27146.2	5.30638	2612.47	16058.4			GAPDH	24288	27324	25944	29532	25116	28428	21252	27600
										pJNK	20238	41382	21054	13068	20328	34122	14520	17424
	Il12b	1	2117.74	3946.7	1.28615	795.851	1862.54			JNK	27588	26862	29766	28314	23232	20328	13794	18150
		1	2019.72	4258.05	0.998535	795.912	1850.22
		1	2079.46	4095.92	2.0488	816.253	1879.03			p-p38	1265	5819	2783	2530	1771	4807	5060	3795
										p38	19734	24288	19734	19987	20493	20240	20999	23023
	Il1b	1	453.162	930.487	0.478797	210.437	239.546
		1	626.56	1111.14	0.666785	267.011	364.44
		1	452.699	815.492	0.388746	190.539	195.333
Fig. 1c
	IL-6 (pg/ml)	LPS (hrs)	0	2	4	8
		Tut7+/+	0	0	506.754	5104.24
			0	0	510.948	5141.42
			0	0	513.45	5067.28
		Tut7-/-	0	0	331.796	2685.96
			0	0	329.679	2608.68
			0	0	339.782	2607.25
	IL-12p40 (pg/ml)	Tut7+/+	0	0	238.402	926.201
			0	0	234.569	920.987
			0	0	242.008	931.003
		Tut7-/-	0	0	206.081	579.481
			0	0	205.518	578.3
			0	0	208.89	580.619
Fig. 1d-qpcr
		Tut7+/+			Tut7-/-
	LPS (hrs)	0	2	4	0	2	4
	Tnf	1	590.178	501.922	1.22031	624.076	424.86
		1	535.349	424.193	1.02607	534.711	390.004
		1	563.763	465.057	1.13219	597.394	479.432
	Nfkbia	1	58.5835	39.2504	0.931815	67.9589	48.6286
		1	60.538	41.4877	0.931841	67.081	54.2487
		1	59.6237	41.439	0.987828	58.238	68.2459
Fig. 1d-TNF
	TNF (pg/ml)	LPS (hrs)	0	2	4	8
		Tut7+/+	0	2238.84	2573.02	3808.52
			0	1551.01	1729.16	3165.58
			0	2179.67	2099.52	3629.73
		Tut7-/-	0	2633.79	2478.85	3374.7
			0	1520.27	1607.02	2701.19
			0	1788.94	1957.33	3674.39
Fig. 1h
IL-6 (ng/ml)	Tut7+/+	Tut7-/-		IL-12p40 (ng/ml)	Tut7+/+	Tut7-/-		TNF (pg/ml)	Tut7+/+	Tut7-/-
Ctrl	0	0		Ctrl	0.386932	0.394546		Ctrl	0	0
	0	0			0.419936	0.480651			0	0
	0	0			0.422873	0.430972			0	0
LPS	4.33029	3.7588		LPS	8.36481	5.90048		LPS	665.372	504.251
	4.98663	2.7449			8.44232	6.57563			478.975	598.966
	4.22744	2.01888			8.98625	4.86524			252.921	321.07
									257.927	537.445
										649.349

## Sheet: Fig. 1g
Fig. 1g
RNA-Seq
source link		Title
Series GSE136161		Terminal uridyltransferase 7 regulates TLR4-triggered inflammation by controlling Regnase-1 mRNA uridylation and degradation

## Sheet: Fig.2
Fig. 2a									Fig. 2b							Fig. 2h
					shTut7				Il6	ActD(hrs)	0	4	8	16			shControl			shTut7
			Il6		Vector	hTUT7	hTUT7(DADA)			shControl	100	60.3302	57.2936	62.8504		Vec	0.983643	1.01636	0.96475	0.982405	1.02415	0.993446
				Ctrl (-)	0.711421	0.62871	0.372048				100	73.3361	76.3814	50.2145		WT	0.394556	0.41132	0.405969	0.251673	0.274988	0.266059
					0.87724	0.73856	0.397543				100	74.9656	70.4494	46.6506		Δloop	0.664847	0.607827	0.699562	0.584541	0.5985	0.594679
					1.00329	0.561869	1.2391			shTut7	100	39.7563	31.5164	18.2775
					0.997966	0.613048	0.921269				100	37.4974	37.8248	20.2576		Fig. 2i
					0.130926	1.96752	0.912637				100	26.7261	21.5856	12.3522		avg	shControl			shTut7
					0.0541621	1.08285	0.618729									Vec	1	0.999999	0.999999	0.953672	1.07641	0.946928
				LPS (+)	3040.54	9851.56	3976.88		Tnf	ActD(hrs)	0	4	8	16		WT	0.713562	0.643553	0.72676	0.314822	0.323563	0.342934
					8610.02	14825	4739.07			shControl	100	64.3581	25.9992	13.4299		m1	0.582744	0.52565	0.697543	0.982451	0.604609	1.0568
					6973.26	41589.5	2063.53				100	65.2169	28.6935	13.8991		m2	1.13257	1.14818	1.18102	1.27835	1.16007	1.39626
					6887.46	30536.2	1688.82				100	65.399	28.2463	14.0882		m3	0.839161	0.769864	0.962141	0.584123	0.560051	0.547651
					2212.64	19246.3	3107.84			shTut7	100	75.0361	31.9383	12.2093
					1160.03	11326.6	1589.52				100	61.1982	31.6354	13.2758
											100	66.5234	29.5051	11.2538
			Il12b	Ctrl (-)	0.641512	7.78774	3.88979
					0.641512	9.23528	3.47844
					0.639368	8.54749	3.42829		Fig. 2d
				LPS (+)	22.3182	88.383	18.5991			shControl			shTut7
					21.366	95.0559	23.8519		Vec	0.96698	0.959237	1.07378	0.992789	0.958875	1.04834
					21.4861	95.2262	24.3355		mIl6	0.449659	0.489477	0.450194	0.291513	0.311739	0.294207
									hIl6	0.497553	0.461954	0.48606	0.323304	0.334543	0.329823
			Tnf	Ctrl (-)	0.330996	0.235424	0.317052		Tnf	0.0161036	0.0180752	0.0213585	0.0237202	0.0235163	0.0241808
					0.844249	0.525244	1.0923
					0.781869	0.513805	1.04313		Fig. 2e and f	avg
				LPS (+)	21.7431	20.5967	16.9135			shControl			shTut7
					24.0735	22.9478	20.8361		Vec	1.01625	0.985213	0.998533	0.99972	0.998258	1.00202
					24.8213	21.5439	21.1132		FL	0.371798	0.401417	0.353653	0.203479	0.211258	0.207526
									1-70	1.24489	1.23604	1.21023	1.18629	1.21547	1.2275
									56-173	0.652442	0.683013	0.66772	0.423407	0.406007	0.421833
									56-113	1.29686	1.39496	1.3397	0.856833	0.84384	0.86952
									104-225	0.772335	0.820074	0.740108	0.724474	0.655963	0.695032
									172-403	0.747655	0.773372	0.697497	0.814288	0.771207	0.771484

## Sheet: Fig. 3
Fig. 3a			Fig. 3b																			Fig. 3c
																							shControl		shTut7-a		shTut7-b
									IDV													LPS (hrs)	0	4	0	4	0	4
									shControl				shTut7-a				shTut7-b					Zc3h12a	0.999945	14.7723	1.51303	52.8209	2.10197	22.9524
									0	1	2	4	0	1	2	4	0	1	2	4			1.00035	14.788	1.61116	54.4219	2.22092	20.9583
								Regnase-1	21402	52316	61828	61828	59450	85608	83230	118900	38048	111766	87986	85608			1	14.6424	1.33881	58.1531	1.91391	19.8917
								GAPDH	48633	46139	36163	39904	39904	21199	42398	39904	29928	36163	43645	28681
			Fig. 3d														Fig. 3e								Fig. 3f
																		Tut7+/+			Tut7-/-				ActD (hr)	0	0.5	1	1.3	1.6	2
								IDV									LPS (hrs)	0	1	2	0	1	2		shControl	100	42	25	21	18.7223	12
								Tut7+/+				Tut7-/-					Zc3h12a	1.02157	14.9128	12.2795	1	25.1283	20.3773			100	43	31	29.1574	15.3868	13
								0	1	2	4	0	1	2	4			1	14.2386	13.3502	1	25.6507	21.0129			100	59	22	31.267	19.236	11
							Regnase-1	114480	162816	193344	223872	129744	211152	213696	295104			1	13.9031	9.52223	1	34.2788	32.1084		shTut7	100	76	74	52.0549	39.9222	15
							GAPDH	196625	202125	177375	181500	188375	170500	171875	189750											100	74	67	50.8961	41.3902	15
																										100	83	72	53.3389	39.325	20
Fig. 3g								Fig. 3h		Tut7-/-
										shControl			shZc3h12a-a			shZc3h12a-b
									LPS (hrs)	0	2	4	0	2	4	0	2	4
									Il6	1	470.369	3125.87	1	607.027	5261.76	1	1331.96	8238.91
										1	518.838	3546.82	0.999995	869.027	4809.6	1	1262.66	8812.26
										1	438.745	3430.13	1.00007	614.777	4715.64	1	1243.18	8984.84
									Il12b	1	1925.23	2674.99	1.10033	2108.94	7216.38	1.19297	2868.41	8169.73
										1	2250.61	2979.56	1.43237	2280.41	6348.67	0.908458	3302.56	9213.23
										1	1997.45	2891.43	1.35732	1984.27	5258.59	1.85423	2943.81	8506.03
									Tnf	1	182.697	196.238	8.07412e-06	142.434	110.676	1.40136	114.648	227.127
										1	163.698	173.294	6.23823e-06	148.663	139.088	1.54828	154.691	200.874
										1	162.898	173.51	3.92146e-06	126.551	141.928	1.0452	153.453	212.407
Zc3h12a	shTut7
	Vector		hTUT7		hTUT7(DADA)				Nfkbia	1	18.2308	20.2412	0.000182019	26.2389	23.6687	1.01764	23.5461	22.8414
LPS	-	+	-	+	-	+				1	21.9835	23.1934	0.000201034	25.578	23.7384	1.02545	23.9315	24.4155
	1	24.2328	1.0235	9.8171	1.02002	16.4413				1	19.896	22.3047	0.00024668	23.7498	21.5974	0.941525	21.9377	22.445
	1	22.9486	1.13668	9.55843	1.16222	16.1237
	1	28.2985	1.17448	10.6378	1.02039	17.5845
										Tut7-/-
Il6	shTut7									shControl				shZc3h12a-a				shZc3h12a-b
	Vector		hTUT7		hTUT7(DADA)				LPS (hrs)	0	1	2	4	0	1	2	4	0	1	2	4
	-	+	-	+	-	+			Zc3h12a	0.810582	12.4741	13.4099	10.5957	0.000876412	9.65378	8.16305	7.28024	0.793631	8.18666	8.56512	5.18388
	1.0006	386.079	463.935	20781.7	4.88191	984.135				0.951489	13.1442	14.3361	12.2425	0.000117535	9.81969	8.12754	7.75778	0.804789	9.17819	9.57453	5.42484
	1.00004	273.254	417.66	17567.2	3.46548	713.818				0.950875	13.6502	13.9137	12.2704	0.000330087	9.561	8.43119	7.17044	0.831308	7.60538	8.85176	5.40733
	1.00045	290.052	435.264	18124.1	3.64323	734.707
Tnf	shTut7
	Vector		hTUT7		hTUT7(DADA)
	-	+	-	+	-	+
	1.04218	35.2484	1.49513	33.0603	1.56518	27.9855
	1.05476	33.7583	1.25834	30.4653	1.55892	28.5181
	0.961737	32.669	1.40023	34.0795	1.53052	29.5623

## Sheet: Fig. 4
Fig. 4b
Luciferase assay	Vec	mZc3h12a 3'-UTR
		FL	1-358	338-698	560-865
Vector	1	0.0915286	0.661217	0.385651	0.0712161
	1.0013	0.096211	0.520303	0.346383	0.0658055
	0.928122	0.0992045	0.582716	0.322553	0.057968
TUT7-WT	1.00228	0.0403983	0.274836	0.582737	0.0858291
	0.930375	0.0416549	0.266048	0.556801	0.0809085
	0.980712	0.041406	0.209372	0.524271	0.077553
TUT7-DADA	1.00002	0.0977027
	1.00386	0.097204
	0.997976	0.11068
Regnase-1	0.998006	0.0321243
	0.993151	0.0212598
	1.00104	0.0289117
Fig. 4c
Luciferase assay	Vec	mZc3h12a 3'-UTR
		FL	1-358	1-151	100-250	210-358
Vector	1	0.0912852	0.568975	1.13426	0.566953	0.959183
	1.00705	0.0955185	0.558755	1.06449	0.547059	0.969783
	0.999189	0.0918989	0.549586	1.02386	0.505173	0.934641
TUT7-WT	1	0.0531942	0.367993	1.29872	0.293752	0.949481
	1.04395	0.0463012	0.289624	1.26363	0.284404	0.898801
	1.00041	0.046036	0.286281	1.25728	0.28866	0.902661
TUT7-DADA	1	0.107844
	1.00003	0.103709
	0.983863	0.0967012
Regnase-1	0.999599	0.03202
	0.999747	0.0264371
	0.997842	0.0213702
Fig. 4e
		mZc3h12a 3'-UTR
Luciferase assay	Vec	WT			mutant (100-250)
		FL	1-358	100-250	St1m	St2m	St(1+2)m
Vector	1	0.169707	0.469431	0.743441	0.871599	1.09578	0.716138
	1	0.149608	0.562196	0.929954	0.953036	0.975407	0.558952
	1	0.152505	0.626245	0.90749	0.978723	0.807915	0.699798
TUT7	1.0003	0.119724	0.364113	0.472673	0.842579	0.84748	0.424062
	1.00026	0.0915421	0.301464	0.402985	0.948502	1.01958	0.342192
	1.00034	0.103078	0.332249	0.452811	0.937507	0.993776	0.437709

## Sheet: Fig. 5
Fig. 5a					Fig. 5b						Fig. 5d
						IgG		TUT7
					LPS	-	+	-	+
					Zc3h12a	1	0.283926	0.890645	5.83361
					Il6	1	0.750997	1.32373	0.392727
					Fig. 5c
Fig. 5f
							Fig. 5g				Fig. 5h

## Sheet: Fig. 6
Fig. 6b						Fig. 6c
	Tut7+/+		TUt7-/-			poly(A) length	Tut7+/+_mono U (%)	Tut7-_momo U (%)		Number of XY Pairs	25		poly(A) length	Tut7+/+_oligo U2+ (%)	SD	Tut7-/-_oligo U2+ (%)	SD	Number of XY Pairs	25
	Ctrl	LPS	Ctrl	LPS		0				Pearson r	-0.5612		0					Pearson r	-0.8596
barcode label	702					1				95% confidence interval	-0.7828 to -0.2132		1					95% confidence interval	-0.9366 to -0.7033
	502	503	505	506		2				P value (two-tailed)	0.0035		2					P value (two-tailed)	< 0.0001
total reads_filter by linker-1	466	1067	311	1714		3	0.215	0		P value summary	**		3	9.372	0.407	0		P value summary	***
						4	0.215	0					4	6.467	0.454	0
non-U reads_filter by Tlinker-1	380	664	252	1267		5	0.215	0					5	2.905	0.332	0
total U reads_filter by Tlinker-1	86	403	59	447		6	0.429	0					6	7.591	0.338	0
mono-uridylated	41	148	33	213		7	0.644	0					7	5.904	0.187	0
2 uridines	35	118	21	135		8	0.644	0					8	5.811	0.197	0
3 uridines	1	32	3	33		9	0.858	0.117					9	4.03	0.148	1.867	0.108
4 uridines	0	32	0	18		10	0.215	0.292					10	2.53	0.175	0.583	0.089
5 uridines	9	73	2	48		11	0.644	0.175					11	2.062	0.205	0.7	0.032
						12	1.288	0.175					12	2.249	0.178	0.35	0.083
						13	0.858	0.642					13	2.156	0.104	0.408	0.041
U-Zc3h12a/total Zc3h12a						14	0.429	0.7					14	5.436	0.178	0.233	0
non-U_frequency (%)	0.815451	0.622306	0.810289	0.739207		15	0.429	0.467					15	3.561	0.278	0.642	0.026
total uridylated frequency (%)	0.184549	0.377694	0.189711	0.260793		16	0.215	0.467					16	1.593	0.246	0.233	0
mono-uridylated	0.0879828	0.138707	0.106109	0.124271		17	0	0.117					17	2.343	0.161	0	0
2 uridines	0.0751073	0.11059	0.0675241	0.0787631		18	0	0.175					18	0		0.408	0
3+ uridines	0.0214592	0.128397	0.0160772	0.0577596		19	0	0.117					19	0		0
						20	0	0.058					20	0		0
						21	0	0					21	0		0
Fig. 6d						22	0	0					22	0		0
	Tut7+/+		TUt7-/-			23	0	0					23	0		0
	Ctrl	LPS	Ctrl	LPS		24	0	0					24	0		0
barcode label	702					25	0	0					25	0		0
	502	503	505	506		26	0	0					26	0		0
total reads_filter by linker-1	466	1067	311	1714		27	0	0					27	0		0
total C reads_filter by Clinker-1	75	144	65	175
total C frequency (%)	0.160944	0.134958	0.209003	0.1021
							TAIL-Seq
total G reads_filter by Glinker-1	22	40	12	60
total G frequency (%)	0.0472103	0.0374883	0.0385852	0.0350058			source link		Title
							Series GSE164259		Terminal uridyltransferase 7 regulates TLR4-triggered inflammation by controlling Regnase-1 mRNA uridylation and degradation [TAIL-Seq]
non_UCG reads frequency (%)	0.607296	0.449859	0.562701	0.6021
total U frequency (%)	0.184549	0.377694	0.189711	0.260793
total C frequency (%)	0.160944	0.134958	0.209003	0.1021
total G frequency (%)	0.0472103	0.0374883	0.0385852	0.0350058

## Sheet: SF. 1
Supple fig. 1a			Supple fig. 1b									Supple fig. 1c			Supple fig. 1d
						IDV
						TLR-ligands-primed BMDMs
						Ctrl	Pam3CSK4	poly(I:C)	R848	CpG-1826
					TUT7	7149	21420	22440	34170	24480
					GAPDH	40470	37620	41610	50730	44460
Supple fig. 1e								Supple fig. 1g
	shControl		shTut7-a		shTut7-b								IDV
LPS	-	+	-	+	-	+							shControl				shTut7-a				shTut7-b
Il6	1	52419.4	2.15341	5724.34	1.26133	21945.1						LPS (hrs)	0	4	8	12	0	4	8	12	0	4	8	12
	1	51799.3	1.95205	6449.62	1.00054	17739.5						pro-IL-1b	4148	207400	277916	151402	4148	105774	122366	93330	6222	105774	165920	93330
	1	30455.4	1.41411	4859.5	0.646933	16134.1						GAPDH	30628	58032	62868	66092	49972	78988	49972	90272	122512	66092	64480	62868
Il12b	1	5853.16	1.41912	2225.63	29.6508	840.439		Supple fig. 1h								Supple fig. 1i					IDV
	1	4721.4	2.64818	1910.85	2.32947	632.534			shControl		shTut7-a		shTut7-b								shControl				shTut7-a				shTut7-b
	0.99654	5442.3	2.21914	1878.02	1.69937	729.114		LPS	-	+	-	+	-	+						LPS (mins)	0	10	30	60	0	10	30	60	0	10	30	60
								Tnf	1.00239	38.434	0.723626	37.4183	0.740854	34.9887						p-p38	106925	213850	141050	34125	93275	188825	134225	22750	27300	118300	47775	27300
									1.00001	29.8342	0.725161	27.1235	0.469918	26.5929						p38	26163	30780	29241	32319	23085	24624	24624	20007	24624	35397	27702	36936
									0.99663	32.8852	0.771793	32.9184	0.478903	32.6473
Il1b	0.999999	18109	0.489562	6943.73	1.41009	15862.7		Nfkbia	1	6.34413	0.624746	6.80355	0.640564	5.92592
	1	18607.5	0.42189	7151.14	1.09619	15090.4			1	6.81127	0.660993	6.52922	0.501323	5.01753						pJNK	112423	313601	284016	124257	88755	236680	378688	82838	94672	278099	349103	94672
	1	20639.5	0.459884	7242.58	1.36063	15205.6			1	7.02724	0.74808	7.29342	0.750115	6.80755						JNK	396435	382525	417300	389480	403390	396435	514670	452075	438165	486850	424255	438165
								TNFa (ng/ml)	LPS (hrs)	0	4	8	12
									shControl	0.241558	37.144	58.8806	67.7472
										0.393908	48.7818	67.2516	68.2194							IkBa	160735	28365	85095	119133	121024	37820	47275	83204	121024	47275	30256	102114
Supple fig. 1f										0.248459	38.4347	56.6771	59.7821							GAPDH	176823	183372	192104	183372	194287	209568	174640	192104	185555	227032	163725	172457
IL-6 (ng/ml)	LPS (hrs)	0	4	8	12				shTut7-a	0.323912	31.132	58.8876	63.018
	shControl	0	0.49573	4.99973	7.98953					0.353276	37.2866	61.4686	75.0288
		0	0.505089	5.43211	8.49146					0.355569	22.3404	54.5823	61.4011
		0	0.52394	5.23947	8.95297				shTut7-b	0.276242	28.7882	55.0332	59.8318
	shTut7-a	0	0	0	0.10973					0.19898	38.609	61.267	62.9848
		0	0	0	0.112526					0.218055	27.5555	53.3131	55.4473
		0	0	0	0.123859
	shTut7-b	0	0	0.321472	0.643729
		0	0	0.285196	0.608392											Supple fig. 1j
		0	0	0.279832	0.587936
																					IDV
																				Nuclear.	shControl			shTut7-a			shTut7-b
IL-12p40 (pg/ml)	LPS (hrs)	0	4	8	12															LPS (hrs)	0	1	2	0	1	2	0	1	2
	shControl	0	0.262224	15.7762	20.8275															IRF3	972	9072	16200	1296	12312	12960	972	8100	15876
		0	0	15.6485	21.4906															HDAC1	14664	12480	11856	11544	14976	13104	13728	10920	9672
		0	0	15.257	21.37
	shTut7-a	0	0	0	0.437177
		0	0	0	0.587759
		0	0	0	0.6239																IDV
	shTut7-b	0.358933	0	0.599658	0.659542															Cytosol	shControl			shTut7-a			shTut7-b
		0	0	0	0.911873															LPS (hrs)	0	1	2	0	1	2	0	1	2
		0	0	0	1.11948															IRF3	7656	8004	6960	6264	7656	8352	9744	9744	9744
																				tubulin	22356	25920	22356	21384	23976	20412	22356	21708	23328

## Sheet: SF. 2
Supple fig 2a
Supple fig 2b-d
	Tut7+/+					Tut7-/-
	body weight (g)	weight of spleen (mg)	BMDM number (10^7)			body weight (g)	weight of spleen (mg)	BMDM number (10^7)
	17.9	59.2	2.628			22	56.4	2.16
	24.8	82	2.16			20	96	2.652
	24	59.62	1.98			23	72.79	1.92
	21	50.41	2.32			22	90.51	1.812
	18	81.5	2.33			20	67.88	1.85
	18	49.3	2.02			20	49.53	2.02
	23		1.94			21	71.35	2.5
	20		2.08			21	68.28	2.66
	19		1.76			20	87.36	1.93
	20		2.22			20	59.71	1.8
	Y is "g"			Y is "g"		Y is "g"				Y is 10^7

## Sheet: SF. 3
Supple fig 3
	species	source link
	Homo sapiens (NP_078893)	terminal uridylyltransferase 7 isoform 1 [Homo sapiens] - Protein - NCBI (nih.gov)
	Pan troglodytes (XP_001138296)	terminal uridylyltransferase 7 isoform X6 [Pan troglodytes] - Protein - NCBI (nih.gov)
	Bos Taurus (NP_001192681)	terminal uridylyltransferase 7 [Bos taurus] - Protein - NCBI (nih.gov)
	Mus musculus (NP_705766)	terminal uridylyltransferase 7 isoform 2 [Mus musculus] - Protein - NCBI (nih.gov)
	Rattus norvegicus (XP_006253595)	terminal uridylyltransferase 7 isoform X1 [Rattus norvegicus] - Protein - NCBI (nih.gov)
	Gallus gallus (NP_001258876)	terminal uridylyltransferase 7 [Gallus gallus] - Protein - NCBI (nih.gov)
	Xenopus tropicalis (XP_002935025)	PREDICTED: terminal uridylyltransferase 7 [Xenopus (Silurana) tropical - Protein - NCBI (nih.gov)
	Danio rerio (XP_009300328)	PREDICTED: terminal uridylyltransferase 7 [Danio rerio] - Protein - NCBI (nih.gov)
	Caenorhabditis elegans (NP_498099)	4Fe-4S ferredoxin-type domain-containing protein [Caenorhabditis elega - Protein - NCBI (nih.gov)
	Schizosaccharomyces pombe (NP_594901)	poly(A) polymerase Cid1 [Schizosaccharomyces pombe] - Protein - NCBI (nih.gov)

[truncated: 10 more sheets: SF. 4, SF. 5, SF. 6, SF. 7, SF. 8, SF. 9, SF. 10, Supple Table 1, Supple Table 2, SuppleTable 3]
